# Supplementary material for: Phonon Properties and Lattice Dynamics of Two- and Tri-Layered Lead Iodide Perovskites Comprising Butylammonium and Methylammonium Cations—Temperature-Dependent Raman Studies
Source: Materials (Basel). 2024 May 22;17(11):2503. doi: 10.3390/ma17112503 (PMC11172726; doi:10.3390/ma17112503)
Supplement: Supplementary file 1 [file materials-17-02503-s001.zip]

Archive with 1 entries (1 files):
- materials-3002260-supplementary.pdf
